# Supplementary material for: Wildlife Is a Potential Source of Human Infections of Enterocytozoon bieneusi and Giardia duodenalis in Southeastern China
Source: Front Microbiol. 2021 Aug 10;12:692837. doi: 10.3389/fmicb.2021.692837 (PMC8383182; doi:10.3389/fmicb.2021.692837)
Supplement: Supplementary Table 2 — Pairwise comparison of sequence differences in the small subunit of nuclear ribosomal RNA gene (SSU rDNA; 735 bp) among Cryptosporidium species from samples tested in the present study (cf. Figure 1). [file Table_2.XLSX]

## Sheet: Sheet1
Table S2. Pairwise comparison of sequence differences in the small subunit of nuclear ribosomal RNA gene (SSU; 735 bp) among Cryptosporidium spp. from samples tested in the present study (cf. Figure 1).
	MW168842 Cryptosporidium avian genotype V-like	JQ246415 Cryptosporidium avian genotype V	JX548299 Cryptosporidium sp. avian genotype V	KM085019 Cryptosporidium hominis	AF159111 Cryptosporidium parvum	FJ262725 Cryptosporidium cuniculus	AY237630 Cryptosporidium sp. EGK1	AF112570 Cryptosporidium fayeri	AF329187 Cryptosporidium meleagridis	EF489038 Cryptosporidium suis	MT071827 Cryptosporidium suis	HM209366 Cryptosporidium ubiquitum	LC414387 Cryptosporidium ubiquitum	KF516543 Cryptosporidium canis	KT749817 Cryptosporidium canis	KP730302 Cryptosporidium macropodum	KP730300 Cryptosporidium macropodum	EU410344 Cryptosporidium ryanae	KJ867493 Cryptosporidium sp. deer genotype	AY741305 Cryptosporidium bovis	FJ896050 Cryptosporidium xiaoi	AY504514 Cryptosporidium sp. duck genotype	KY012353 Cryptosporidium sp. 6876	MW168841 Cryptosporidium galli-like 2	MW168842 Cryptosporidium galli-like 1	MG516766 Cryptosporidium galli	HM116387 Cryptosporidium galli	KY490554 Cryptosporidium galli	AF093498 Cryptosporidium muris
MW168842 Cryptosporidium avian genotype V-like		0.007	0.012	0.125	0.125	0.126	0.154	0.156	0.11	0.099	0.101	0.09	0.09	0.111	0.111	0.077	0.077	0.075	0.069	0.084	0.084	0.064	0.062	0.194	0.199	0.214	0.212	0.207	0.184
JQ246415 Cryptosporidium avian genotype V	0.007		0.008	0.121	0.121	0.122	0.15	0.152	0.106	0.095	0.097	0.086	0.086	0.107	0.107	0.073	0.073	0.071	0.065	0.08	0.08	0.06	0.058	0.19	0.195	0.21	0.208	0.203	0.18
JX548299 Cryptosporidium sp. avian genotype V	0.012	0.008		0.125	0.125	0.127	0.155	0.157	0.111	0.1	0.102	0.09	0.09	0.112	0.112	0.078	0.078	0.075	0.07	0.084	0.085	0.065	0.063	0.195	0.2	0.215	0.213	0.208	0.185
KM085019 Cryptosporidium hominis	0.125	0.121	0.125		0.007	0.016	0.043	0.045	0.028	0.043	0.045	0.062	0.062	0.083	0.084	0.078	0.079	0.149	0.144	0.158	0.159	0.139	0.137	0.308	0.313	0.328	0.325	0.321	0.298
AF159111 Cryptosporidium parvum	0.125	0.121	0.125	0.007		0.016	0.044	0.045	0.028	0.043	0.045	0.062	0.062	0.084	0.084	0.078	0.079	0.149	0.144	0.158	0.159	0.139	0.137	0.308	0.313	0.328	0.325	0.321	0.298
FJ262725 Cryptosporidium cuniculus	0.126	0.122	0.127	0.016	0.016		0.031	0.033	0.029	0.044	0.046	0.063	0.063	0.085	0.085	0.08	0.08	0.151	0.145	0.16	0.16	0.14	0.139	0.31	0.314	0.329	0.327	0.323	0.3
AY237630 Cryptosporidium sp. EGK1	0.154	0.15	0.155	0.043	0.044	0.031		0.005	0.057	0.072	0.074	0.091	0.091	0.113	0.113	0.108	0.108	0.179	0.173	0.188	0.188	0.168	0.167	0.337	0.342	0.357	0.355	0.351	0.328
AF112570 Cryptosporidium fayeri	0.156	0.152	0.157	0.045	0.045	0.033	0.005		0.059	0.074	0.076	0.093	0.093	0.115	0.115	0.11	0.11	0.181	0.175	0.19	0.19	0.17	0.168	0.339	0.344	0.359	0.357	0.352	0.329
AF329187 Cryptosporidium meleagridis	0.11	0.106	0.111	0.028	0.028	0.029	0.057	0.059		0.028	0.03	0.047	0.047	0.069	0.069	0.064	0.064	0.135	0.129	0.144	0.144	0.124	0.122	0.293	0.298	0.313	0.311	0.306	0.283
EF489038 Cryptosporidium suis	0.099	0.095	0.1	0.043	0.043	0.044	0.072	0.074	0.028		0.005	0.037	0.037	0.058	0.058	0.053	0.053	0.124	0.118	0.133	0.133	0.113	0.112	0.283	0.287	0.303	0.3	0.296	0.273
MT071827 Cryptosporidium suis	0.101	0.097	0.102	0.045	0.045	0.046	0.074	0.076	0.03	0.005		0.039	0.039	0.06	0.06	0.055	0.055	0.126	0.12	0.135	0.135	0.115	0.114	0.285	0.289	0.305	0.302	0.298	0.275
HM209366 Cryptosporidium ubiquitum	0.09	0.086	0.09	0.062	0.062	0.063	0.091	0.093	0.047	0.037	0.039		0.003	0.049	0.049	0.043	0.044	0.114	0.109	0.123	0.124	0.104	0.102	0.273	0.278	0.293	0.29	0.286	0.263
LC414387 Cryptosporidium ubiquitum	0.09	0.086	0.09	0.062	0.062	0.063	0.091	0.093	0.047	0.037	0.039	0.003		0.049	0.049	0.044	0.044	0.114	0.109	0.123	0.124	0.104	0.102	0.273	0.278	0.293	0.29	0.286	0.263
KF516543 Cryptosporidium canis	0.111	0.107	0.112	0.083	0.084	0.085	0.113	0.115	0.069	0.058	0.06	0.049	0.049		0.003	0.065	0.065	0.136	0.13	0.145	0.145	0.125	0.124	0.295	0.299	0.315	0.312	0.308	0.285
KT749817 Cryptosporidium canis	0.111	0.107	0.112	0.084	0.084	0.085	0.113	0.115	0.069	0.058	0.06	0.049	0.049	0.003		0.065	0.065	0.136	0.13	0.145	0.145	0.125	0.124	0.295	0.299	0.315	0.312	0.308	0.285
KP730302 Cryptosporidium macropodum	0.077	0.073	0.078	0.078	0.078	0.08	0.108	0.11	0.064	0.053	0.055	0.043	0.044	0.065	0.065		0.003	0.102	0.096	0.111	0.111	0.091	0.09	0.261	0.265	0.28	0.278	0.274	0.251
KP730300 Cryptosporidium macropodum	0.077	0.073	0.078	0.079	0.079	0.08	0.108	0.11	0.064	0.053	0.055	0.044	0.044	0.065	0.065	0.003		0.102	0.096	0.111	0.111	0.091	0.09	0.261	0.265	0.281	0.278	0.274	0.251
EU410344 Cryptosporidium ryanae	0.075	0.071	0.075	0.149	0.149	0.151	0.179	0.181	0.135	0.124	0.126	0.114	0.114	0.136	0.136	0.102	0.102		0.012	0.027	0.027	0.054	0.053	0.258	0.263	0.278	0.275	0.271	0.248
KJ867493 Cryptosporidium sp. deer genotype	0.069	0.065	0.07	0.144	0.144	0.145	0.173	0.175	0.129	0.118	0.12	0.109	0.109	0.13	0.13	0.096	0.096	0.012		0.021	0.021	0.049	0.047	0.252	0.257	0.272	0.27	0.265	0.242
AY741305 Cryptosporidium bovis	0.084	0.08	0.084	0.158	0.158	0.16	0.188	0.19	0.144	0.133	0.135	0.123	0.123	0.145	0.145	0.111	0.111	0.027	0.021		0.008	0.063	0.062	0.267	0.272	0.287	0.284	0.28	0.257
FJ896050 Cryptosporidium xiaoi	0.084	0.08	0.085	0.159	0.159	0.16	0.188	0.19	0.144	0.133	0.135	0.124	0.124	0.145	0.145	0.111	0.111	0.027	0.021	0.008		0.064	0.062	0.267	0.272	0.287	0.285	0.28	0.257
AY504514 Cryptosporidium sp. duck genotype	0.064	0.06	0.065	0.139	0.139	0.14	0.168	0.17	0.124	0.113	0.115	0.104	0.104	0.125	0.125	0.091	0.091	0.054	0.049	0.063	0.064		0.008	0.247	0.252	0.267	0.265	0.26	0.237
KY012353 Cryptosporidium sp. 6876	0.062	0.058	0.063	0.137	0.137	0.139	0.167	0.168	0.122	0.112	0.114	0.102	0.102	0.124	0.124	0.09	0.09	0.053	0.047	0.062	0.062	0.008		0.246	0.25	0.265	0.263	0.259	0.236
MW168841 Cryptosporidium galli-like 2	0.194	0.19	0.195	0.308	0.308	0.31	0.337	0.339	0.293	0.283	0.285	0.273	0.273	0.295	0.295	0.261	0.261	0.258	0.252	0.267	0.267	0.247	0.246		0.012	0.034	0.032	0.027	0.06
MW168842 Cryptosporidium galli-like 1	0.199	0.195	0.2	0.313	0.313	0.314	0.342	0.344	0.298	0.287	0.289	0.278	0.278	0.299	0.299	0.265	0.265	0.263	0.257	0.272	0.272	0.252	0.25	0.012		0.039	0.036	0.032	0.064
MG516766 Cryptosporidium galli	0.214	0.21	0.215	0.328	0.328	0.329	0.357	0.359	0.313	0.303	0.305	0.293	0.293	0.315	0.315	0.28	0.281	0.278	0.272	0.287	0.287	0.267	0.265	0.034	0.039		0.014	0.01	0.08
HM116387 Cryptosporidium galli	0.212	0.208	0.213	0.325	0.325	0.327	0.355	0.357	0.311	0.3	0.302	0.29	0.29	0.312	0.312	0.278	0.278	0.275	0.27	0.284	0.285	0.265	0.263	0.032	0.036	0.014		0.007	0.077
KY490554 Cryptosporidium galli	0.207	0.203	0.208	0.321	0.321	0.323	0.351	0.352	0.306	0.296	0.298	0.286	0.286	0.308	0.308	0.274	0.274	0.271	0.265	0.28	0.28	0.26	0.259	0.027	0.032	0.01	0.007		0.073
AF093498 Cryptosporidium muris	0.184	0.18	0.185	0.298	0.298	0.3	0.328	0.329	0.283	0.273	0.275	0.263	0.263	0.285	0.285	0.251	0.251	0.248	0.242	0.257	0.257	0.237	0.236	0.06	0.064	0.08	0.077	0.073
